# Supplementary material for: RiceMetaSys: Drought-miR, a one-stop solution for drought responsive miRNAs-mRNA module in rice
Source: Database (Oxford). 2024 Aug 21;2024:baae076. doi: 10.1093/database/baae076 (PMC11338179; doi:10.1093/database/baae076)
Supplement: baae076_Supp [file baae076_supp.zip]

Archive with 3 entries (3 files):
- suppl_data/Supplementary figure.pptx
- suppl_data/Supplementary Table 1.docx
- suppl_data/Supplementary Table.xlsx
