# Supplementary material for: RiceMetaSys: Drought-miR, a one-stop solution for drought responsive miRNAs-mRNA module in rice
Source: Database (Oxford). 2024 Aug 21;2024:baae076. doi: 10.1093/database/baae076 (PMC11338179; doi:10.1093/database/baae076)
Supplement: baae076_Supp [file baae076_supp.zip › suppl_data/Supplementary Table.xlsx]

## Sheet: Supplementary Table 2
Supplementary Table 2: List of genes involved in various pathways
Paathways	RAPDB Id	MSU 7 Id	Annotation
Metabolic pathways	Os10g0527601	LOC_Os10g38350	glutathione S-transferase, putative, expressed
	Os01g0624000	LOC_Os01g43520	neutral ceramidase precursor, putative, expressed
	Os04g0458900	LOC_Os04g38560	pectinesterase, putative, expressed
	Os04g0650800	LOC_Os04g55720	D-3-phosphoglycerate dehydrogenase, chloroplast precursor, putative, expressed
	Os08g0557600	LOC_Os08g44340	monodehydroascorbate reductase, putative, expressed
	Os03g0358100	LOC_Os03g24380	glutathione peroxidase domain containing protein, expressed
	Os02g0103800	LOC_Os02g01340	ferredoxin--NADP reductase, chloroplast precursor, putative, expressed
	Os02g0119800	LOC_Os02g02750	CDP-alcohol phosphatidyltransferase, putative, expressed
	Os04g0504000	LOC_Os04g42520	phosphoribosyl transferase, putative, expressed
	Os01g0916400	LOC_Os01g68770	selenium-binding protein, putative, expressed
	Os11g0210500	LOC_Os11g10510	dehydrogenase, putative, expressed
	Os01g0965400	LOC_Os01g73450	amino acid kinase, putative, expressed
	Os08g0302000	LOC_Os08g20730	peroxidase precursor, putative, expressed
	Os10g0531400	LOC_Os10g38780	glutathione S-transferase, putative, expressed
	Os06g0528600	LOC_Os06g33710	spermidine synthase, putative, expressed
	Os10g0517500	LOC_Os10g37340	cystathionine gamma-synthase, putative, expressed
	Os06g0172800	LOC_Os06g07600	uncharacterized glycosyltransferase, putative, expressed
	Os09g0509200	LOC_Os09g33500	transketolase, putative, expressed
	Os06g0265000	LOC_Os06g15420	asparagine synthetase, putative, expressed
	Os01g0749400	LOC_Os01g54560	trehalose synthase, putative, expressed
	Os03g0221500	LOC_Os03g12140	glucan endo-1,3-beta-glucosidase precursor, putative, expressed
	Os05g0553000	LOC_Os05g47980	ATP synthase, putative, expressed
	Os02g0190600	LOC_Os02g09750	lycopene beta cyclase, chloroplast precursor, putative, expressed
	Os01g0370200	LOC_Os01g27260	glutathione S-transferase, putative, expressed
	Os12g0559200	LOC_Os12g37260	lipoxygenase 2.1, chloroplast precursor, putative, expressed
	Os02g0184400	LOC_Os02g09170	sucrose-phosphate synthase, putative, expressed
	Os08g0557900	LOC_Os08g44370	inosine-uridine preferring nucleoside hydrolase family protein, putative, expressed
	Os09g0344500	LOC_Os09g17560	O-methyltransferase, putative, expressed
	Os09g0567900	LOC_Os09g39440	inosine-uridine preferring nucleoside hydrolase family protein, putative, expressed
	Os05g0412800	LOC_Os05g34150	glutathione S-transferase, putative, expressed
	Os08g0206600	LOC_Os08g10570	bifunctional purine biosynthesis protein purH, putative, expressed
	Os06g0247500	LOC_Os06g13810	pyrophosphate--fructose 6-phosphate 1-phosphotransferase subunit beta, putative, expressed
	Os03g0748500	LOC_Os03g53730	flavoprotein wrbA, putative, expressed
	Os02g0815500	LOC_Os02g57040	dehydrogenase, putative, expressed
	Os06g0704600	LOC_Os06g49110	delta-aminolevulinic acid dehydratase, chloroplast precursor, putative, expressed
	Os01g0172400	LOC_Os01g07760	phospholipase D, putative, expressed
	Os08g0459600	LOC_Os08g35740	12-oxophytodienoate reductase, putative, expressed
	Os03g0811100	LOC_Os03g59640	magnesium-chelatase subunit chlD, chloroplast precursor, putative, expressed
	Os11g0302500	LOC_Os11g19700	cycloeucalenol cycloisomerase, putative, expressed
	Os10g0138100	LOC_Os10g04860	aldehyde oxidase, putative, expressed
	Os07g0578600	LOC_Os07g39070	5-formyltetrahydrofolate cyclo-ligase, putative, expressed
	Os08g0118900	LOC_Os08g02540	adenylate kinase, putative, expressed
	Os12g0625000	LOC_Os12g42980	cysteine synthase, putative, expressed
	Os02g0101500	LOC_Os02g01150	erythronate-4-phosphate dehydrogenase domain containing protein, expressed
	Os07g0214900	LOC_Os07g11440	chalcone synthase, putative, expressed
	Os07g0693500	LOC_Os07g49270	AMP deaminase, putative, expressed
	Os06g0149900	LOC_Os06g05700	cysteine synthase, putative, expressed
	Os08g0530000	LOC_Os08g41790	phosphoribulokinase/Uridine kinase family protein, expressed
	Os08g0559600	LOC_Os08g44530	dihydroxy-acid dehydratase, putative, expressed
	Os08g0191700	LOC_Os08g09250	glyoxalase family protein, putative, expressed
	Os01g0296700	LOC_Os01g19220	beta-D-xylosidase, putative, expressed
	Os12g0566300	LOC_Os12g37870	ATP-grasp domain containing protein, expressed
	Os07g0632000	LOC_Os07g43820	glycosyl hydrolase, putative, expressed
	Os07g0543100	LOC_Os07g35880	beta-amylase, putative, expressed
	Os12g0235800	LOC_Os12g13320	argininosuccinate synthase, chloroplast precursor, putative, expressed
	Os07g0412100	LOC_Os07g22930	starch synthase, putative, expressed
	Os04g0640600	LOC_Os04g54800	shikimate kinase, putative, expressed
	Os06g0567900	LOC_Os06g37150	L-ascorbate oxidase precursor, putative, expressed
	Os02g0562700	LOC_Os02g35500	NAD binding domain of 6-phosphogluconate dehydrogenase containing protein, expressed
	Os10g0167300	LOC_Os10g08550	enolase, putative, expressed
	Os08g0237200	LOC_Os08g13930	mannose-1-phosphate guanyltransferase, putative, expressed
	Os01g0968700	LOC_Os01g73760	IPP transferase, putative, expressed
	Os01g0935700	LOC_Os01g70960	cytochrome c1-1, heme protein, mitochondrial precursor, putative, expressed
	Os02g0440000	LOC_Os02g24354	pyridoxal-dependent decarboxylase protein, putative, expressed
	Os05g0496200	LOC_Os05g41640	phosphoglycerate kinase protein, putative, expressed
	Os02g0611200	LOC_Os02g39790	CPuORF9 - conserved peptide uORF-containing transcript, expressed
	Os02g0611200	LOC_Os02g39795	S-adenosyl-l-methionine decarboxylase leader peptide, putative, expressed
	Os09g0323000	LOC_Os09g15420	NAD dependent epimerase/dehydratase family protein, putative, expressed
	Os03g0703100	LOC_Os03g49610	Os3bglu8 - beta-glucosidase, exo-beta-glucansase, high similarity to Os3bglu7, expressed
	Os01g0323600	LOC_Os01g22010	S-adenosylmethionine synthetase, putative, expressed
	Os09g0467100	LOC_Os09g29190	phosphoribosylaminoimidazole-succinocarboxamide synthase, chloroplast precursor, putative, expressed
	Os03g0190100	LOC_Os03g09060	prenyltransferase, putative, expressed
	Os03g0181500	LOC_Os03g08360	3-ketoacyl-CoA synthase 10, putative, expressed
	Os02g0541325	LOC_Os02g33710	decarboxylase, putative, expressed
	Os01g0110400	LOC_Os01g02020	acetyl-CoA acetyltransferase, cytosolic, putative, expressed
	Os04g0165700	LOC_Os04g08350	cysteine synthase, chloroplast/chromoplast precursor, putative, expressed
	Os02g0831800	LOC_Os02g58510	GHMP kinases ATP-binding protein, putative, expressed
	Os03g0169100	LOC_Os03g07300	ribulose-phosphate 3-epimerase, chloroplast precursor, putative, expressed
	Os02g0813500	LOC_Os02g56850	glutathione reductase, putative, expressed
	Os07g0406300	LOC_Os07g22350	glucose-6-phosphate 1-dehydrogenase, chloroplast precursor, putative, expressed
	Os04g0682300	LOC_Os04g58580	phosphomannomutase, putative, expressed
	Os01g0612200	LOC_Os01g42650	cytochrome c oxidase subunit 5B, mitochondrial precursor, putative, expressed
	Os09g0511600	LOC_Os09g33680	Os9bglu31 - beta-glucosidase, dhurrinase, similar to G. max hydroxyisourate hydrolase, expressed
	Os07g0495200	LOC_Os07g31300	ATP synthase delta chain, mitochondrial precursor, putative, expressed
	Os03g0401300	LOC_Os03g28330	sucrose synthase, putative, expressed
	Os03g0669100	LOC_Os03g46640	deoxyuridine 5-triphosphate nucleotidohydrolase, putative, expressed
	Os01g0118000	LOC_Os01g02880	fructose-bisphospate aldolase isozyme, putative, expressed
	Os01g0969100	LOC_Os01g73790	NAD dependent epimerase/dehydratase family protein, putative, expressed
	Os10g0553300	LOC_Os10g40550	CPuORF23 - conserved peptide uORF-containing transcript, expressed
	Os10g0553300	LOC_Os10g40555	expressed protein
	Os06g0132400	LOC_Os06g04150	magnesium-protoporphyrin O-methyltransferase, putative, expressed
	Os04g0623300	LOC_Os04g53190	CPuORF12 - conserved peptide uORF-containing transcript, expressed
	Os04g0623300	LOC_Os04g53195	expressed protein
	Os05g0460600	LOC_Os05g38570	riboflavin biosynthesis protein ribAB, chloroplast precursor, putative, expressed
	Os06g0320500	LOC_Os06g21590	chlorophyll A-B binding protein, putative, expressed
Biosynthesis of secondary metabolites	Os03g0703100	LOC_Os03g49610	Os3bglu8 - beta-glucosidase, exo-beta-glucansase, high similarity to Os3bglu7, expressed
	Os01g0323600	LOC_Os01g22010	S-adenosylmethionine synthetase, putative, expressed
	Os12g0559200	LOC_Os12g37260	lipoxygenase 2.1, chloroplast precursor, putative, expressed
	Os09g0467100	LOC_Os09g29190	phosphoribosylaminoimidazole-succinocarboxamide synthase, chloroplast precursor, putative, expressed
	Os03g0190100	LOC_Os03g09060	prenyltransferase, putative, expressed
	Os08g0118900	LOC_Os08g02540	adenylate kinase, putative, expressed
	Os03g0181500	LOC_Os03g08360	3-ketoacyl-CoA synthase 10, putative, expressed
	Os12g0625000	LOC_Os12g42980	cysteine synthase, putative, expressed
	Os02g0101500	LOC_Os02g01150	erythronate-4-phosphate dehydrogenase domain containing protein, expressed
	Os07g0214900	LOC_Os07g11440	chalcone synthase, putative, expressed
	Os02g0571900	LOC_Os02g36280	cytochrome P450, putative, expressed
	Os07g0693500	LOC_Os07g49270	AMP deaminase, putative, expressed
	Os06g0149900	LOC_Os06g05700	cysteine synthase, putative, expressed
	Os02g0541325	LOC_Os02g33710	decarboxylase, putative, expressed
	Os01g0110400	LOC_Os01g02020	acetyl-CoA acetyltransferase, cytosolic, putative, expressed
	Os04g0165700	LOC_Os04g08350	cysteine synthase, chloroplast/chromoplast precursor, putative, expressed
	Os08g0559600	LOC_Os08g44530	dihydroxy-acid dehydratase, putative, expressed
	Os02g0831800	LOC_Os02g58510	GHMP kinases ATP-binding protein, putative, expressed
	Os12g0566300	LOC_Os12g37870	ATP-grasp domain containing protein, expressed
	Os03g0169100	LOC_Os03g07300	ribulose-phosphate 3-epimerase, chloroplast precursor, putative, expressed
	Os04g0372700	LOC_Os04g30420	dehydrogenase, putative, expressed
	Os08g0459600	LOC_Os08g35740	12-oxophytodienoate reductase, putative, expressed
	Os07g0406300	LOC_Os07g22350	glucose-6-phosphate 1-dehydrogenase, chloroplast precursor, putative, expressed
	Os10g0389100	LOC_Os10g25020	red chlorophyll catabolite reductase, putative, expressed
	Os04g0682300	LOC_Os04g58580	phosphomannomutase, putative, expressed
	Os08g0206600	LOC_Os08g10570	bifunctional purine biosynthesis protein purH, putative, expressed
	Os06g0247500	LOC_Os06g13810	pyrophosphate--fructose 6-phosphate 1-phosphotransferase subunit beta, putative, expressed
	Os12g0235800	LOC_Os12g13320	argininosuccinate synthase, chloroplast precursor, putative, expressed
	Os09g0511600	LOC_Os09g33680	Os9bglu31 - beta-glucosidase, dhurrinase, similar to G. max hydroxyisourate hydrolase, expressed
	Os07g0412100	LOC_Os07g22930	starch synthase, putative, expressed
	Os03g0748500	LOC_Os03g53730	flavoprotein wrbA, putative, expressed
	Os04g0640600	LOC_Os04g54800	shikimate kinase, putative, expressed
	Os02g0815500	LOC_Os02g57040	dehydrogenase, putative, expressed
	Os08g0302000	LOC_Os08g20730	peroxidase precursor, putative, expressed
	Os04g0692600	LOC_Os04g59610	expressed protein
	Os10g0167300	LOC_Os10g08550	enolase, putative, expressed
	Os01g0118000	LOC_Os01g02880	fructose-bisphospate aldolase isozyme, putative, expressed
	Os06g0704600	LOC_Os06g49110	delta-aminolevulinic acid dehydratase, chloroplast precursor, putative, expressed
	Os01g0172400	LOC_Os01g07760	phospholipase D, putative, expressed
	Os01g0801600	LOC_Os01g58740	glycerol-3-phosphate dehydrogenase, putative, expressed
	Os09g0509200	LOC_Os09g33500	transketolase, putative, expressed
	Os02g0119800	LOC_Os02g02750	CDP-alcohol phosphatidyltransferase, putative, expressed
	Os08g0237200	LOC_Os08g13930	mannose-1-phosphate guanyltransferase, putative, expressed
	Os06g0132400	LOC_Os06g04150	magnesium-protoporphyrin O-methyltransferase, putative, expressed
	Os01g0968700	LOC_Os01g73760	IPP transferase, putative, expressed
	Os06g0265000	LOC_Os06g15420	asparagine synthetase, putative, expressed
	Os03g0811100	LOC_Os03g59640	magnesium-chelatase subunit chlD, chloroplast precursor, putative, expressed
	Os11g0210500	LOC_Os11g10510	dehydrogenase, putative, expressed
	Os02g0440000	LOC_Os02g24354	pyridoxal-dependent decarboxylase protein, putative, expressed
	Os05g0496200	LOC_Os05g41640	phosphoglycerate kinase protein, putative, expressed
	Os05g0460600	LOC_Os05g38570	riboflavin biosynthesis protein ribAB, chloroplast precursor, putative, expressed
	Os11g0302500	LOC_Os11g19700	cycloeucalenol cycloisomerase, putative, expressed
	Os02g0190600	LOC_Os02g09750	lycopene beta cyclase, chloroplast precursor, putative, expressed
Ribosome	Os03g0815400	LOC_Os03g60100	50S ribosomal protein L17, putative, expressed
	Os09g0501200	LOC_Os09g32500	60S ribosomal protein L32, putative, expressed
	Os02g0622300	LOC_Os02g40880	ribosomal protein L14, putative, expressed
	Os02g0754300	LOC_Os02g51790	ribosomal protein L29, putative, expressed
	Os03g0579300	LOC_Os03g38260	60S ribosomal protein L19-3, putative, expressed
	Os05g0155100	LOC_Os05g06310	60S ribosomal protein L18-3, putative, expressed
	Os03g0424800	LOC_Os03g31134	retrotransposon protein, putative, Ty1-copia subclass, expressed
	Os05g0528200	LOC_Os05g45220	50S ribosomal protein L20, putative, expressed
	Os04g0691600	LOC_Os04g59494	transportin-2, putative, expressed
	Os03g0796501	LOC_Os03g58204	ribosomal protein L4, putative, expressed
	Os01g0251100	LOC_Os01g14830	ribosomal protein L3, putative, expressed
	Os03g0345200	LOC_Os03g22460	expressed protein
	Os03g0424500	LOC_Os03g31090	40S ribosomal protein S19, putative, expressed
	Os09g0507800	LOC_Os09g32976	ribosomal protein L7Ae, putative, expressed
	Os03g0667800	LOC_Os03g46490	40S ribosomal protein S21, putative, expressed
	Os10g0564300	LOC_Os10g41470	60S ribosomal protein L27-3, putative, expressed
Biosynthesis of amino acids	Os01g0323600	LOC_Os01g22010	S-adenosylmethionine synthetase, putative, expressed
	Os10g0167300	LOC_Os10g08550	enolase, putative, expressed
	Os12g0235800	LOC_Os12g13320	argininosuccinate synthase, chloroplast precursor, putative, expressed
	Os06g0265000	LOC_Os06g15420	asparagine synthetase, putative, expressed
	Os04g0640600	LOC_Os04g54800	shikimate kinase, putative, expressed
	Os04g0165700	LOC_Os04g08350	cysteine synthase, chloroplast/chromoplast precursor, putative, expressed
	Os08g0559600	LOC_Os08g44530	dihydroxy-acid dehydratase, putative, expressed
	Os02g0831800	LOC_Os02g58510	GHMP kinases ATP-binding protein, putative, expressed
	Os05g0496200	LOC_Os05g41640	phosphoglycerate kinase protein, putative, expressed
	Os01g0118000	LOC_Os01g02880	fructose-bisphospate aldolase isozyme, putative, expressed
	Os02g0440000	LOC_Os02g24354	pyridoxal-dependent decarboxylase protein, putative, expressed
	Os03g0169100	LOC_Os03g07300	ribulose-phosphate 3-epimerase, chloroplast precursor, putative, expressed
	Os04g0650800	LOC_Os04g55720	D-3-phosphoglycerate dehydrogenase, chloroplast precursor, putative, expressed
	Os06g0149900	LOC_Os06g05700	cysteine synthase, putative, expressed
	Os12g0625000	LOC_Os12g42980	cysteine synthase, putative, expressed
Carbon metabolism	Os10g0167300	LOC_Os10g08550	enolase, putative, expressed
	Os04g0650800	LOC_Os04g55720	D-3-phosphoglycerate dehydrogenase, chloroplast precursor, putative, expressed
	Os02g0562700	LOC_Os02g35500	NAD binding domain of 6-phosphogluconate dehydrogenase containing protein, expressed
	Os01g0110400	LOC_Os01g02020	acetyl-CoA acetyltransferase, cytosolic, putative, expressed
	Os05g0496200	LOC_Os05g41640	phosphoglycerate kinase protein, putative, expressed
	Os02g0815500	LOC_Os02g57040	dehydrogenase, putative, expressed
	Os04g0165700	LOC_Os04g08350	cysteine synthase, chloroplast/chromoplast precursor, putative, expressed
	Os01g0118000	LOC_Os01g02880	fructose-bisphospate aldolase isozyme, putative, expressed
	Os12g0625000	LOC_Os12g42980	cysteine synthase, putative, expressed
	Os03g0169100	LOC_Os03g07300	ribulose-phosphate 3-epimerase, chloroplast precursor, putative, expressed
	Os02g0101500	LOC_Os02g01150	erythronate-4-phosphate dehydrogenase domain containing protein, expressed
	Os06g0149900	LOC_Os06g05700	cysteine synthase, putative, expressed
	Os09g0509200	LOC_Os09g33500	transketolase, putative, expressed
	Os07g0406300	LOC_Os07g22350	glucose-6-phosphate 1-dehydrogenase, chloroplast precursor, putative, expressed
RNA transport	Os03g0858100	LOC_Os03g64080	retrotransposon protein, putative, Ty1-copia subclass, expressed
	Os01g0232300	LOC_Os01g13150	metallo-beta-lactamase family protein, putative, expressed
	Os01g0970400	LOC_Os01g73880	eukaryotic translation initiation factor, putative, expressed
	Os05g0353400	LOC_Os05g28510	importin subunit beta, putative, expressed
	Os04g0428950	LOC_Os04g34940	protein of unknown function domain containing protein, expressed
	Os11g0101200	LOC_Os11g01074	RNase P subunit p30, putative, expressed
	Os05g0566500	LOC_Os05g49150	eukaryotic translation initiation factor 3 subunit D, putative, expressed
	Os03g0262400	LOC_Os03g15590	eukaryotic translation initiation factor, putative, expressed
	Os07g0495900	LOC_Os07g31340	regulator of nonsense transcripts 1, putative, expressed
	Os03g0296400	LOC_Os03g18510	expressed protein
	Os05g0543200	LOC_Os05g46560	RAN GTPase-activating protein 1, putative, expressed
	Os07g0685400	LOC_Os07g48602	EMB1011, putative, expressed
	Os10g0569200	LOC_Os10g41960	eukaryotic translation initiation factor 3 subunit B, putative, expressed
Spliceosome	Os02g0511500	LOC_Os02g30730	SART-1 family protein, putative, expressed
	Os01g0256900	LOC_Os01g15310	LSM domain containing protein, expressed
	Os11g0689400	LOC_Os11g46240	retrotransposon protein, putative, unclassified, expressed
	Os07g0673500	LOC_Os07g47630	RNA recognition motif containing protein, expressed
	Os02g0602500	LOC_Os02g39050	pre-mRNA-splicing factor ISY1, putative, expressed
	Os05g0564200	LOC_Os05g48960	splicing factor U2AF, putative, expressed
	Os01g0667800	LOC_Os01g47750	splicing factor U2AF 35 kDa subunit, putative, expressed
	Os01g0265800	LOC_Os01g16090	RNA binding protein, putative, expressed
	Os09g0407900	LOC_Os09g24250	ubiquitin carboxyl-terminal hydrolase domain containing protein, expressed
	Os07g0644300	LOC_Os07g44970	XPA-binding protein 2, putative, expressed
	Os07g0508000	LOC_Os07g32430	pre-mRNA-splicing factor ATP-dependent RNA helicase PRP16, putative, expressed
	Os03g0811700	LOC_Os03g59710	RNA recognition motif containing protein, putative, expressed
	Os01g0526100	LOC_Os01g34190	G-patch domain containing protein, expressed
Plant-pathogen interaction	Os08g0453700	LOC_Os08g35210	ferric reductase, putative, expressed
	Os04g0492800	LOC_Os04g41540	OsCML22 - Calmodulin-related calcium sensor protein, expressed
	Os03g0331700	LOC_Os03g21380	OsCML27 - Calmodulin-related calcium sensor protein, expressed
	Os01g0949500	LOC_Os01g72100	OsCML10 - Calmodulin-related calcium sensor protein, expressed
	Os12g0514500	LOC_Os12g32986	heat shock protein, putative, expressed
	Os04g0471700	LOC_Os04g39570	WRKY35, expressed
	Os01g0135700	LOC_Os01g04330	OsCML16 - Calmodulin-related calcium sensor protein, expressed
	Os01g0624500	LOC_Os01g43540	suppressor of G2 allele of SKP1, putative, expressed
	Os01g0360200	LOC_Os01g25820	respiratory burst oxidase, putative, expressed
	Os06g0716700	LOC_Os06g50300	heat shock protein, putative, expressed
	Os05g0343400	LOC_Os05g27730	WRKY53, expressed
Ribosome biogenesis in eukaryotes	Os03g0858100	LOC_Os03g64080	retrotransposon protein, putative, Ty1-copia subclass, expressed
	Os03g0763000	LOC_Os03g55490	casein kinase II subunit alpha-2, putative, expressed
	Os04g0428950	LOC_Os04g34940	protein of unknown function domain containing protein, expressed
	Os11g0101200	LOC_Os11g01074	RNase P subunit p30, putative, expressed
	Os03g0824300	LOC_Os03g60930	RNA recognition motif containing protein, putative, expressed
	Os02g0290400	LOC_Os02g18830	ribosome biogenesis protein NEP1, putative, expressed
	Os07g0114400	LOC_Os07g02350	casein kinase II subunit alpha-2, putative, expressed
	Os07g0636000	LOC_Os07g44190	h/ACA ribonucleoprotein complex subunit 4, putative, expressed
Glutathione metabolism	Os01g0370200	LOC_Os01g27260	glutathione S-transferase, putative, expressed
	Os03g0358100	LOC_Os03g24380	glutathione peroxidase domain containing protein, expressed
	Os10g0531400	LOC_Os10g38780	glutathione S-transferase, putative, expressed
	Os06g0528600	LOC_Os06g33710	spermidine synthase, putative, expressed
	Os10g0527601	LOC_Os10g38350	glutathione S-transferase, putative, expressed
	Os02g0813500	LOC_Os02g56850	glutathione reductase, putative, expressed
	Os05g0412800	LOC_Os05g34150	glutathione S-transferase, putative, expressed
	Os07g0406300	LOC_Os07g22350	glucose-6-phosphate 1-dehydrogenase, chloroplast precursor, putative, expressed
Cysteine and methionine metabolism	Os01g0323600	LOC_Os01g22010	S-adenosylmethionine synthetase, putative, expressed
	Os06g0149900	LOC_Os06g05700	cysteine synthase, putative, expressed
	Os04g0165700	LOC_Os04g08350	cysteine synthase, chloroplast/chromoplast precursor, putative, expressed
	Os12g0625000	LOC_Os12g42980	cysteine synthase, putative, expressed
	Os06g0528600	LOC_Os06g33710	spermidine synthase, putative, expressed
	Os04g0650800	LOC_Os04g55720	D-3-phosphoglycerate dehydrogenase, chloroplast precursor, putative, expressed
	Os10g0517500	LOC_Os10g37340	cystathionine gamma-synthase, putative, expressed
	Os02g0611200	LOC_Os02g39790	CPuORF9 - conserved peptide uORF-containing transcript, expressed
	Os02g0611200	LOC_Os02g39795	S-adenosyl-l-methionine decarboxylase leader peptide, putative, expressed
Proteasome	Os09g0326800	LOC_Os09g15750	proteasome/cyclosome repeat containing protein, expressed
	Os01g0273000	LOC_Os01g16640	split hand/foot malformation type 1, putative, expressed
	Os07g0691800	LOC_Os07g49150	26S protease regulatory subunit 4, putative, expressed
	Os08g0548900	LOC_Os08g43540	peptidase, T1 family, putative, expressed
	Os02g0803700	LOC_Os02g56000	26S protease regulatory subunit 6A, putative, expressed
	Os03g0695600	LOC_Os03g48930	peptidase, T1 family, putative, expressed
	Os07g0435100	LOC_Os07g25420	26S proteasome non-ATPase regulatory subunit 8, putative, expressed
Circadian rhythm - plant	Os03g0763000	LOC_Os03g55490	casein kinase II subunit alpha-2, putative, expressed
	Os11g0157600	LOC_Os11g05930	response regulator receiver domain containing protein, expressed
	Os02g0203000	LOC_Os02g10860	bZIP transcription factor domain containing protein, expressed
	Os02g0573200	LOC_Os02g36380	FAD binding domain of DNA photolyase domain containing protein, expressed
	Os07g0214900	LOC_Os07g11440	chalcone synthase, putative, expressed
	Os07g0114400	LOC_Os07g02350	casein kinase II subunit alpha-2, putative, expressed
Protein export	Os04g0623700	LOC_Os04g53220	signal recognition particle 14 kDa protein, putative, expressed
	Os02g0115900	LOC_Os02g02410	DnaK family protein, putative, expressed
	Os06g0342100	LOC_Os06g23430	signal recognition particle 19 kDa protein, putative, expressed
	Os11g0153600	LOC_Os11g05552	signal recognition particle 54 kDa protein, chloroplast precursor, putative, expressed
	Os03g0634000	LOC_Os03g43430	mttA/Hcf106 family protein, putative, expressed
	Os08g0480100	LOC_Os08g37444	signal recognition particle receptor, putative, expressed
Porphyrin and chlorophyll metabolism	Os06g0132400	LOC_Os06g04150	magnesium-protoporphyrin O-methyltransferase, putative, expressed
	Os04g0692600	LOC_Os04g59610	expressed protein
	Os03g0811100	LOC_Os03g59640	magnesium-chelatase subunit chlD, chloroplast precursor, putative, expressed
	Os06g0704600	LOC_Os06g49110	delta-aminolevulinic acid dehydratase, chloroplast precursor, putative, expressed
	Os10g0389100	LOC_Os10g25020	red chlorophyll catabolite reductase, putative, expressed
Pyrimidine metabolism	Os01g0965400	LOC_Os01g73450	amino acid kinase, putative, expressed
	Os03g0669100	LOC_Os03g46640	deoxyuridine 5-triphosphate nucleotidohydrolase, putative, expressed
	Os08g0530000	LOC_Os08g41790	phosphoribulokinase/Uridine kinase family protein, expressed
	Os08g0557900	LOC_Os08g44370	inosine-uridine preferring nucleoside hydrolase family protein, putative, expressed
	Os09g0567900	LOC_Os09g39440	inosine-uridine preferring nucleoside hydrolase family protein, putative, expressed
Sulfur metabolism	Os01g0916400	LOC_Os01g68770	selenium-binding protein, putative, expressed
	Os06g0149900	LOC_Os06g05700	cysteine synthase, putative, expressed
	Os12g0625000	LOC_Os12g42980	cysteine synthase, putative, expressed
	Os04g0165700	LOC_Os04g08350	cysteine synthase, chloroplast/chromoplast precursor, putative, expressed

## Sheet: Supplementary Table 3
Supplementary Table 3: Various transcription factor targeted by Drought responsive known miRNAs
Transcription family	miRNAs	Gene id	Annotation
Alfin-like	osa-miR156j-3p	LOC_Os02g35600	PHD finger protein, putative, expressed
	osa-miR156j-3p	LOC_Os05g34640	PHD finger protein, putative, expressed
B3->B3-ARF	osa-miR167b	LOC_Os02g06910	auxin response factor 6, putative, expressed
	osa-miR160b-5p	LOC_Os02g41800	auxin response factor, putative, expressed
	osa-miR160b-5p	LOC_Os04g43910	auxin response factor, putative, expressed
	osa-miR167b	LOC_Os04g57610	auxin response factor, putative, expressed
	osa-miR160f-5p	LOC_Os04g59430	auxin response factor, putative, expressed
	osa-miR167b	LOC_Os06g46410	auxin response factor, putative, expressed
	osa-miR160a-5p	LOC_Os06g47150	auxin response factor 18, putative, expressed
	osa-miR160e-5p	LOC_Os10g33940	auxin response factor 18, putative, expressed
	osa-miR396a-5p	LOC_Os11g32110	auxin response factor, putative, expressed
	osa-miR167b	LOC_Os12g41950	auxin response factor, putative, expressed
bHLH	osa-miR1423-3p	LOC_Os01g72370	helix-loop-helix DNA-binding domain containing protein, expressed
	osa-miR812m	LOC_Os02g23823	helix-loop-helix DNA-binding domain containing protein, expressed
	osa-miR167h-3p	LOC_Os03g12940	OsFBO13 - F-box and other domain containing protein, expressed
	osa-miR172a	LOC_Os08g39630	helix-loop-helix DNA-binding domain containing protein, expressed
bZIP	osa-miR531b	LOC_Os02g10860	bZIP transcription factor domain containing protein, expressed
	osa-miR156j-3p	LOC_Os02g58670	bZIP transcription factor domain containing protein, expressed
	osa-miR396f-5p	LOC_Os07g10890	transcription factor, putative, expressed
	osa-miR156g-3p	LOC_Os08g36790	bZIP transcription factor, putative, expressed
	osa-miR156j-3p	LOC_Os11g06170	bZIP transcriptional activator RSG, putative, expressed
C2C2->C2C2-GATA	osa-miR167d-3p	LOC_Os04g45650	expressed protein
C2C2->C2C2-YABBY	osa-miR166h-5p	LOC_Os10g36420	YABBY domain containing protein, putative, expressed
	osa-miR1850.1	LOC_Os12g42610	YABBY domain containing protein, putative, expressed
C2H2	osa-miR156j-3p	LOC_Os04g02510	ZOS4-01 - C2H2 zinc finger protein, expressed
C3H	osa-miR394	LOC_Os01g61830	zinc finger C-x8-C-x5-C-x3-H type family protein, expressed
	osa-miR172d-5p	LOC_Os04g57600	zinc finger C-x8-C-x5-C-x3-H type family protein, expressed
CAMTA	osa-miR396a-5p	LOC_Os10g22950	calmodulin-binding transcription activator, putative, expressed
DBB	osa-miR1874-3p	LOC_Os04g41560	B-box zinc finger family protein, putative, expressed
GARP->GARP-G2-like	osa-miR156j-3p	LOC_Os01g74020	MYB family transcription factor, putative, expressed
	osa-miR166k-5p	LOC_Os02g07770	Myb transcription factor, putative, expressed
	osa-miR166k-5p	LOC_Os03g20900	Myb transcription factor, putative, expressed
	osa-miR531b	LOC_Os08g33050	MYB family transcription factor, putative, expressed
GeBP	osa-miR168a-5p	LOC_Os09g03990	expressed protein
	osa-miR156j-3p	LOC_Os02g56219	acetyltransferase, GNAT family, putative, expressed
GNAT	osa-miR2055	LOC_Os04g54330	acetyltransferase, GNAT family, putative, expressed
GRAS	osa-miR390-3p	LOC_Os01g45860	GRAS family transcription factor domain containing protein, expressed
	osa-miR171b	LOC_Os02g44360	scarecrow transcription factor family protein, putative, expressed
	osa-miR171b	LOC_Os02g44370	scarecrow, putative, expressed
	osa-miR171b	LOC_Os04g46860	scarecrow, putative, expressed
	osa-miR171b	LOC_Os06g01620	scarecrow, putative, expressed
	osa-miR171b	LOC_Os10g40390	scarecrow, putative, expressed
GRF	osa-miR396a-5p	LOC_Os02g45570	growth regulating factor protein, putative, expressed
	osa-miR396e-5p	LOC_Os02g47280	growth-regulating factor, putative, expressed
	osa-miR396e-5p	LOC_Os02g53690	growth regulating factor protein, putative, expressed
	osa-miR396e-5p	LOC_Os03g47140	growth regulating factor protein, putative, expressed
	osa-miR396b-5p	LOC_Os03g51970	growth-regulating factor, putative, expressed
	osa-miR396e-5p	LOC_Os04g48510	growth regulating factor protein, putative, expressed
	osa-miR396a-5p	LOC_Os04g51190	growth-regulating factor, putative, expressed
	osa-miR396e-5p	LOC_Os06g02560	growth-regulating factor, putative, expressed
	osa-miR396e-5p	LOC_Os06g10310	growth regulating factor protein, putative, expressed
	osa-miR396a-5p	LOC_Os11g35030	growth regulating factor protein, putative, expressed
	osa-miR396a-5p	LOC_Os12g29980	growth regulating factor protein, putative, expressed
	osa-miR396a-5p	LOC_Os02g45570	growth regulating factor protein, putative, expressed
	osa-miR396e-5p	LOC_Os03g47140	growth regulating factor protein, putative, expressed
	osa-miR396e-5p	LOC_Os02g47280	growth-regulating factor, putative, expressed
	osa-miR396e-5p	LOC_Os06g10310	growth regulating factor protein, putative, expressed
	osa-miR396e-5p	LOC_Os06g02560	growth-regulating factor, putative, expressed
	osa-miR396b-5p	LOC_Os03g51970	growth-regulating factor, putative, expressed
	osa-miR396a-5p	LOC_Os11g35030	growth regulating factor protein, putative, expressed
	osa-miR396e-5p	LOC_Os04g48510	growth regulating factor protein, putative, expressed
	osa-miR396e-5p	LOC_Os02g53690	growth regulating factor protein, putative, expressed
	osa-miR396a-5p	LOC_Os04g51190	growth-regulating factor, putative, expressed
	osa-miR396a-5p	LOC_Os12g29980	growth regulating factor protein, putative, expressed
HB->HB-BELL	osa-miR531b	LOC_Os02g13310	homeobox domain containing protein, expressed
	osa-miR529a	LOC_Os03g47740	homeodomain protein, putative, expressed
HB->HB-HD-ZIP	osa-miR166h-3p	LOC_Os03g01890	START domain containing protein, expressed
	osa-miR166g-3p	LOC_Os03g43930	START domain containing protein, expressed
	osa-miR531b	LOC_Os08g36220	homeobox associated leucine zipper, putative, expressed
	osa-miR166b-3p	LOC_Os10g33960	START domain containing protein, expressed
	osa-miR166g-3p	LOC_Os12g41860	START domain containing protein, expressed
HSF	osa-miR1861f	LOC_Os03g06630	heat stress transcription factor, putative, expressed
	osa-miR444b.2	LOC_Os03g63750	HSF-type DNA-binding domain containing protein, expressed
IWS1	osa-miR156g-3p	LOC_Os03g60130	transcription elongation factor protein, putative, expressed
LIM	osa-miR394	LOC_Os06g13030	OsLIM - LIM domain protein, putative actin-binding protein and transcription factor, expressed
MADS->MADS-MIKC	osa-miR444c.1	LOC_Os02g36924	OsMADS27 - MADS-box family gene with MIKCc type-box, expressed
	osa-miR444b.1	LOC_Os02g49840	OsMADS57 - MADS-box family gene with MIKCc type-box, expressed
	osa-miR444b.2	LOC_Os03g11614	OsMADS1 - MADS-box family gene with MIKCc type-box, expressed
	osa-miR166k-5p	LOC_Os06g49840	OsMADS16 - MADS-box family gene with MIKCc type-box, expressed
	osa-miR444c.2	LOC_Os08g33488	OsMADS23 - MADS-box family gene with MIKCc type-box, expressed
MYB->MYB	osa-miR159c	LOC_Os01g59660	MYB family transcription factor, putative, expressed
	osa-miR397a	LOC_Os01g62410	MYB family transcription factor, putative, expressed
	osa-miR159a.1	LOC_Os06g40330	MYB family transcription factor, putative, expressed
	osa-miR5504	LOC_Os09g36250	MYB family transcription factor, putative, expressed
NAC	osa-miR164a	LOC_Os02g36880	No apical meristem protein, putative, expressed
	osa-miR166i-5p	LOC_Os02g38130	no apical meristem protein, putative, expressed
	osa-miR5079b	LOC_Os03g12120	no apical meristem protein, putative, expressed
	osa-miR164f	LOC_Os03g60080	NAC domain-containing protein 67, putative, expressed
	osa-miR164b	LOC_Os04g38720	no apical meristem protein, putative, expressed
	osa-miR164a	LOC_Os06g23650	no apical meristem protein, putative, expressed
	osa-miR164f	LOC_Os06g46270	no apical meristem protein, putative, expressed
	osa-miR1846e	LOC_Os07g48550	no apical meristem protein, putative, expressed
	osa-miR164d	LOC_Os08g10080	no apical meristem protein, putative, expressed
	osa-miR530-5p	LOC_Os08g44820	no apical meristem protein, putative, expressed
	osa-miR164b	LOC_Os12g41680	No apical meristem protein, putative, expressed
	osa-miR164a	LOC_Os02g36880	No apical meristem protein, putative, expressed
	osa-miR1846e	LOC_Os07g48550	no apical meristem protein, putative, expressed
	osa-miR164b	LOC_Os04g38720	no apical meristem protein, putative, expressed
	osa-miR164d	LOC_Os08g10080	no apical meristem protein, putative, expressed
	osa-miR5079b	LOC_Os03g12120	no apical meristem protein, putative, expressed
	osa-miR530-5p	LOC_Os08g44820	no apical meristem protein, putative, expressed
	osa-miR164b	LOC_Os12g41680	No apical meristem protein, putative, expressed
	osa-miR164f	LOC_Os03g60080	NAC domain-containing protein 67, putative, expressed
	osa-miR164f	LOC_Os06g46270	no apical meristem protein, putative, expressed
	osa-miR164a	LOC_Os06g23650	no apical meristem protein, putative, expressed
	osa-miR166i-5p	LOC_Os02g38130	no apical meristem protein, putative, expressed
NF-Y->NF-YA	osa-miR169c	LOC_Os02g53620	nuclear transcription factor Y subunit, putative, expressed
	osa-miR169b	LOC_Os03g07880	nuclear transcription factor Y subunit, putative, expressed
	osa-miR169a	LOC_Os03g29760	nuclear transcription factor Y subunit, putative, expressed
	osa-miR169r-5p	LOC_Os03g44540	nuclear transcription factor Y subunit, putative, expressed
	osa-miR169h	LOC_Os03g48970	nuclear transcription factor Y subunit, putative, expressed
	osa-miR169a	LOC_Os07g06470	nuclear transcription factor Y subunit, putative, expressed
	osa-miR169a	LOC_Os07g41720	nuclear transcription factor Y subunit, putative, expressed
	osa-miR169b	LOC_Os12g42400	nuclear transcription factor Y subunit, putative, expressed
NF-Y->NF-YC	osa-miR399c	LOC_Os11g34200	histone-like transcription factor and archaeal histone, putative, expressed
PHD	osa-miR156j-3p	LOC_Os02g09920	PHD-finger domain containing protein, putative, expressed
Pseudo ARR-B	osa-miR156k	LOC_Os11g05930	response regulator receiver domain containing protein, expressed
RB	osa-miR2863b	LOC_Os11g32900	retinoblastoma-related protein-like, putative, expressed
SBP	osa-miR156b-5p	LOC_Os01g69830	OsSPL2 - SBP-box gene family member, expressed
	osa-miR156l-5p	LOC_Os02g04680	OsSPL3 - SBP-box gene family member, expressed
	osa-miR156f-5p	LOC_Os02g07780	OsSPL4 - SBP-box gene family member, expressed
	osa-miR156g-5p	LOC_Os04g46580	OsSPL7 - SBP-box gene family member, expressed
	osa-miR156e	LOC_Os06g45310	OsSPL11 - SBP-box gene family member, expressed
	osa-miR156b-5p	LOC_Os06g49010	OsSPL12 - SBP-box gene family member, expressed
	osa-miR156l-5p	LOC_Os07g32170	OsSPL13 - SBP-box gene family member, expressed
	osa-miR156c-5p	LOC_Os08g39890	OsSPL14 - SBP-box gene family member, expressed
	osa-miR156j-5p	LOC_Os08g41940	OsSPL16 - SBP-box gene family member, expressed
	osa-miR156h-5p	LOC_Os09g31438	OsSPL17 - SBP-box gene family member, expressed
	osa-miR156a	LOC_Os09g32944	OsSPL18 - SBP-box gene family member, expressed
	osa-miR156l-5p	LOC_Os11g30370	OsSPL19 - SBP-box gene family member, expressed
	osa-miR156l-5p	LOC_Os07g32170	OsSPL13 - SBP-box gene family member, expressed
	osa-miR156l-5p	LOC_Os02g04680	OsSPL3 - SBP-box gene family member, expressed
	osa-miR156b-5p	LOC_Os06g49010	OsSPL12 - SBP-box gene family member, expressed
	osa-miR156l-5p	LOC_Os11g30370	OsSPL19 - SBP-box gene family member, expressed
	osa-miR156f-5p	LOC_Os02g07780	OsSPL4 - SBP-box gene family member, expressed
	osa-miR156a	LOC_Os09g32944	OsSPL18 - SBP-box gene family member, expressed
	osa-miR156g-5p	LOC_Os04g46580	OsSPL7 - SBP-box gene family member, expressed
	osa-miR156c-5p	LOC_Os08g39890	OsSPL14 - SBP-box gene family member, expressed
	osa-miR156b-5p	LOC_Os01g69830	OsSPL2 - SBP-box gene family member, expressed
	osa-miR156j-5p	LOC_Os08g41940	OsSPL16 - SBP-box gene family member, expressed
	osa-miR156h-5p	LOC_Os09g31438	OsSPL17 - SBP-box gene family member, expressed
	osa-miR156e	LOC_Os06g45310	OsSPL11 - SBP-box gene family member, expressed
Others	osa-miR160c-5p	LOC_Os02g05470	CCT motif family protein, expressed
SET	osa-miR171f-5p	LOC_Os02g50100	SET domain-containing protein, putative, expressed
	osa-miR2275d	LOC_Os03g19480	SET domain containing protein, expressed
	osa-miR535-3p	LOC_Os08g10470	histone-lysine N-methyltransferase ASHR2, putative, expressed
SNF2	osa-miR530-5p	LOC_Os01g01312	retrotransposon protein, putative, Ty1-copia subclass, expressed
	osa-miR444b.2	LOC_Os01g44990	ercc6 protein, putative, expressed
	osa-miR396f-5p	LOC_Os06g14440	DRD1, putative, expressed
	osa-miR167h-3p	LOC_Os10g31970	SNF2 family N-terminal domain containing protein, expressed
TCP	osa-miR1866-5p	LOC_Os08g43160	TCP family transcription factor, putative, expressed
Trihelix	osa-miR394	LOC_Os09g38570	transcription factor like protein, putative, expressed
VOZ	osa-miR166c-5p	LOC_Os05g43950	expressed protein
WRKY	osa-miR535-3p	LOC_Os04g39570	WRKY35, expressed
	osa-miR171e-5p	LOC_Os05g27730	WRKY53, expressed
ARF	osa-miR160b-5p	LOC_Os02g41800	auxin response factor, putative, expressed
	osa-miR167b	LOC_Os12g41950	auxin response factor, putative, expressed
	osa-miR160f-5p	LOC_Os04g59430	auxin response factor, putative, expressed
	osa-miR160b-5p	LOC_Os04g43910	auxin response factor, putative, expressed
	osa-miR160e-5p	LOC_Os10g33940	auxin response factor 18, putative, expressed
	osa-miR167b	LOC_Os04g57610	auxin response factor, putative, expressed
	osa-miR167b	LOC_Os02g06910	auxin response factor 6, putative, expressed
	osa-miR167b	LOC_Os06g46410	auxin response factor, putative, expressed
	osa-miR160a-5p	LOC_Os06g47150	auxin response factor 18, putative, expressed
	osa-miR396a-5p	LOC_Os11g32110	auxin response factor, putative, expressed
AP2_FAMILY_PROTEIN	osa-miR172a	LOC_Os03g60430	AP2 domain containing protein, expressed
	osa-miR172a	LOC_Os05g03040	AP2 domain containing protein, expressed
	osa-miR172a	LOC_Os04g55560	AP2 domain containing protein, expressed
	osa-miR172a	LOC_Os07g13170	AP2 domain containing protein, expressed
	osa-miR172a	LOC_Os03g60430	AP2 domain containing protein, expressed
	osa-miR172a	LOC_Os04g55560	AP2 domain containing protein, expressed
	osa-miR172a	LOC_Os05g03040	AP2 domain containing protein, expressed
	osa-miR172a	LOC_Os07g13170	AP2 domain containing protein, expressed
	osa-miR390-3p	LOC_Os01g58420	AP2 domain containing protein, expressed
	osa-miR166l-3p	LOC_Os05g41760	AP2 domain containing protein, expressed
	osa-miR1857-5p	LOC_Os06g11860	ethylene-responsive transcription factor, putative, expressed
NF-YA_FAMILY_PROTEIN	osa-miR169b	LOC_Os03g07880	nuclear transcription factor Y subunit, putative, expressed
	osa-miR169c	LOC_Os02g53620	nuclear transcription factor Y subunit, putative, expressed
	osa-miR169b	LOC_Os12g42400	nuclear transcription factor Y subunit, putative, expressed
	osa-miR169a	LOC_Os03g29760	nuclear transcription factor Y subunit, putative, expressed
	osa-miR169a	LOC_Os07g06470	nuclear transcription factor Y subunit, putative, expressed
	osa-miR169r-5p	LOC_Os03g44540	nuclear transcription factor Y subunit, putative, expressed
	osa-miR169h	LOC_Os03g48970	nuclear transcription factor Y subunit, putative, expressed
	osa-miR169a	LOC_Os07g41720	nuclear transcription factor Y subunit, putative, expressed
CCAAT	osa-miR169b	LOC_Os03g07880	nuclear transcription factor Y subunit, putative, expressed
	osa-miR169b	LOC_Os12g42400	nuclear transcription factor Y subunit, putative, expressed
	osa-miR169c	LOC_Os02g53620	nuclear transcription factor Y subunit, putative, expressed
	osa-miR399c	LOC_Os11g34200	histone-like transcription factor and archaeal histone, putative, expressed
	osa-miR169a	LOC_Os03g29760	nuclear transcription factor Y subunit, putative, expressed
	osa-miR169a	LOC_Os07g06470	nuclear transcription factor Y subunit, putative, expressed
	osa-miR169r-5p	LOC_Os03g44540	nuclear transcription factor Y subunit, putative, expressed
	osa-miR169h	LOC_Os03g48970	nuclear transcription factor Y subunit, putative, expressed
	osa-miR169a	LOC_Os07g41720	nuclear transcription factor Y subunit, putative, expressed

## Sheet: Supplementary Table 4A
Supplementary Table 4A: List of hub genes identified by network analysis
RAP-DB	MSU	Annotation
Os08g0432500	LOC_Os08g33540	ATP-dependent Clp protease adaptor protein ClpS containing protein, expressed
Os02g0261600	#N/A	#N/A
Os01g0752500	LOC_Os01g54890	ethylene-responsive transcription factor 2, putative, expressed
Os10g0347000	LOC_Os10g20650	glucan endo-1,3-beta-glucosidase-related, putative, expressed
Os02g0270800	LOC_Os02g17060	OsSub15 - Putative Subtilisin homologue, expressed
Os10g0353100	#N/A	#N/A
Os07g0113000	LOC_Os07g02230	retrotransposon protein, putative, unclassified, expressed
Os09g0304800	LOC_Os09g13440	expressed protein
Os03g0582200	LOC_Os03g38590	secretory carrier-associated membrane protein 4, putative, expressed
Os02g0821400	LOC_Os02g57560	tyrosine protein kinase domain containing protein, putative, expressed
Os06g0245800	LOC_Os06g13660	alanyl-tRNA synthetase, putative, expressed
Os02g0822600	LOC_Os02g57670	ribosomal L9, putative, expressed
Os05g0594100	LOC_Os05g51590	N-rich protein, putative, expressed
Os02g0622300	LOC_Os02g40880	ribosomal protein L14, putative, expressed
Os03g0184100	LOC_Os03g08580	expressed protein
Os07g0160400	LOC_Os07g06660	glyoxalase family protein, putative, expressed
Os11g0191400	LOC_Os11g08670	NAD kinase, putative, expressed
Os03g0300600	LOC_Os03g18870	heat shock protein DnaJ, putative, expressed
Os05g0406200	LOC_Os05g33644	inosine-uridine preferring nucleoside hydrolase family protein, putative, expressed
Os07g0108300	LOC_Os07g01760	aminotransferase, classes I and II, domain containing protein, expressed
Os04g0466100	LOC_Os04g39190	cell division protease ftsH homolog 4, putative, expressed
Os08g0481200	LOC_Os08g37570	spotted leaf 11, putative, expressed
Os03g0179200	None	#N/A
Os05g0149100	LOC_Os05g05650	C2 domain containing protein, putative, expressed
Os06g0143800	None	#N/A
Os09g0339200	#N/A	#N/A
Os06g0144200	LOC_Os06g05209	pectate lyase precursor, putative, expressed
Os04g0651500	LOC_Os04g55760	OsWAK55 - OsWAK receptor-like protein kinase, expressed
Os07g0238500	LOC_Os07g13440	RALFL12 - Rapid ALkalinization Factor RALF family protein precursor, putative, expressed
Os06g0548800	LOC_Os06g35590	reticuline oxidase-like protein precursor, putative, expressed
Os05g0468000	None	#N/A
Os07g0232300	None	#N/A
Os05g0249300	#N/A	#N/A
Os03g0561000	#N/A	#N/A
Os10g0454500	#N/A	#N/A
Os10g0455100	#N/A	#N/A
Os04g0423800	LOC_Os04g34630	peroxidase precursor, putative, expressed
Os04g0281900	LOC_Os04g21320	membrane associated DUF588 domain containing protein, putative, expressed
Os07g0433200	#N/A	#N/A
Os04g0485300	LOC_Os04g40874	glucose-6-phosphate 1-dehydrogenase, cytoplasmic isoform, putative, expressed
Os07g0111600	LOC_Os07g02090	Ser/Thr protein phosphatase family protein, putative, expressed
Os01g0754500	LOC_Os01g55050	protein of unknown function DUF1421 domain containing protein, expressed
Os02g0536500	LOC_Os02g33330	expressed protein
Os06g0717800	LOC_Os06g50380	protein phosphatase 2C, putative, expressed
Os04g0653000	LOC_Os04g55920	zinc-finger protein, putative, expressed
Os05g0549000	LOC_Os05g47550	ANTH/ENTH domain containing protein, putative, expressed
Os10g0397800	LOC_Os10g25830	mitochondrial carrier protein, putative, expressed
Os12g0557400	LOC_Os12g37060	expressed protein
Os07g0206800	LOC_Os07g10610	expressed protein
Os05g0304400	LOC_Os05g23860	rab GDP dissociation inhibitor alpha, putative, expressed
Os10g0565100	None	#N/A
Os11g0106400	LOC_Os11g01510	ubiquitin-activating enzyme, putative, expressed
Os10g0578000	LOC_Os10g42724	VHS and GAT domain containing protein, expressed
Os03g0210600	LOC_Os03g11220	keratin, type I cytoskeletal 9, putative, expressed
Os12g0639800	LOC_Os12g44250	vesicle-associated membrane protein, putative, expressed
Os09g0123300	LOC_Os09g03620	wall-associated receptor kinase-like 20 precursor, putative, expressed
Os08g0112700	LOC_Os08g02070	OsMADS26 - MADS-box family gene with MIKCc type-box, expressed
Os04g0464500	LOC_Os04g39040	UBA and UBX domain-containing protein, putative, expressed
Os05g0335800	LOC_Os05g27010	peptide transporter PTR3-A, putative, expressed
Os11g0140400	LOC_Os11g04460	calcium-transporting ATPase, plasma membrane-type

## Sheet: Supplementary Table 4B
Supplementary Table 4B: List of hub genes colocalized within the drought responsive Meta-QTL region
MetaQTL name	Gene id		Annotation
MQTL-GW5	Os12g0557400	LOC_Os12g37060	expressed protein
MQTL-HD4	Os09g0123300	LOC_Os09g03620	wall-associated receptor kinase-like 20 precursor, putative, expressed
MQTL-HD6	Os10g0397800	LOC_Os10g25830	mitochondrial carrier protein, putative, expressed
MQTL-PH2	Os01g0752500	LOC_Os01g54890	ethylene-responsive transcription factor 2, putative, expressed
MQTL-PH2	Os01g0754500	LOC_Os01g55050	protein of unknown function DUF1421 domain containing protein, expressed
MQTL-PH4	Os02g0270800	LOC_Os02g17060	OsSub15 - Putative Subtilisin homologue, expressed
MQTL-PH5	Os02g0821400	LOC_Os02g57560	tyrosine protein kinase domain containing protein, putative, expressed
MQTL-PH5	Os02g0822600	LOC_Os02g57670	ribosomal L9, putative, expressed
MQTL-PH9	Os08g0432500	LOC_Os08g33540	ATP-dependent Clp protease adaptor protein ClpS containing protein, expressed
MQTL-YLD6	Os08g0112700	LOC_Os08g02070	OsMADS26 - MADS-box family gene with MIKCc type-box, expressed
MQTL-YLD8	Os11g0191400	LOC_Os11g08670	NAD kinase, putative, expressed
MQTL-RT3	Os04g0464500	LOC_Os04g39040	UBA and UBX domain-containing protein, putative, expressed
MQTL-RT3	Os04g0466100	LOC_Os04g39190	cell division protease ftsH homolog 4, putative, expressed
MQTL-RT4	Os05g0304400	LOC_Os05g23860	rab GDP dissociation inhibitor alpha, putative, expressed
MQTL-RT4	Os05g0335800	LOC_Os05g27010	peptide transporter PTR3-A, putative, expressed
MQTL-RT5	Os06g0144200	LOC_Os06g05209	pectate lyase precursor, putative, expressed
